# Supplementary material for: The health and economic impact of acute gastroenteritis in Belgium, 2010–2014
Source: Epidemiol Infect. 2019 Mar 12;147:e146. doi: 10.1017/S095026881900044X (PMC6518509; doi:10.1017/S095026881900044X)
Supplement: Supplementary file 1 [file S095026881900044Xsup001.zip]

Archive with 2 entries (2 files):
- age-burden_tableS2.docx
- age-burden_tableS1.docx
